# Supplementary material for: Photovoltaic Electrochemically Driven Degradation of Calcon Dye with Simultaneous Green Hydrogen Production
Source: Materials (Basel). 2022 Oct 24;15(21):7445. doi: 10.3390/ma15217445 (PMC9655423; doi:10.3390/ma15217445)
Supplement: Supplementary file 1 [file materials-15-07445-s001.zip]

Archive with 1 entries (1 files):
- materials-1880296-supplementary.pdf
